# Supplementary material for: Short-term MRI measurements as predictors of EDSS progression in relapsing-remitting multiple sclerosis: grey matter atrophy but not lesions are predictive in a real-life setting
Source: PeerJ. 2016 Sep 20;4:e2442. doi: 10.7717/peerj.2442 (PMC5036070; doi:10.7717/peerj.2442)
Supplement: Data S1 [file peerj-04-2442-s001.csv]

	PatID	Age	T2_V_1	T2_V_2	T1_V_1	T1_V_2	T1Gd_V_1	T1Gd_V_2	Cohort	DD1	EDSS1	EDSS2	aPBVC	NBVtp1	NWMtp1	NGMtp1	NBVtp2	NWMtp2	NGMtp2	basdelta	fudelta	fuedss	fuprog2	change_CortexVol_2	change_CorticalWhiteMatterVol_2	change_SubCortGrayVol_2	change_TotalGrayVol_2	change_SupraTentorialVolNotVent_2	change_BrainSegVol.to.eTIV_2	classInA	classInB	classInC	classInD	classAt1	classAt2	classAt3	classAt4
1	2	41	10	14	2	1	0	0	2A	8.43013698630137	2.5	2	-0.3772595	1622574.17	782665.84	839908.33	1611869.56	784126.36	827743.2	6.54246575342466	1324	0.5	stable	2.35231701347051	1.8404268349982	1.61121449887289	1.22184334267456	2.0568216424669	1.17962160802305	1	1	1	1	1	1	0	0
2	3	27	101	103	3	2	1	9	2A	2.30958904109589	0	1.5	-0.821409	1614942.57	751774.8	863167.77	1609645.75	745509.82	864135.93	6.44383561643836	1049	1	worse	1.67504316596457	-0.0236275564087686	1.11368374760568	-0.284991506551811	0.884638733864096	-0.362528931797073	1	1	0	1	1	1	1	0
3	7	54	100	112	15	10	0	2	2A	35.7232876712329	4	3.5	-0.72766125	1468480.83	688710.67	779770.16	1451659.83	661421.9	790237.93	7.85753424657534	1520	-0.5	stable	-2.56127499908114	-0.541441392574785	1.28852967805155	-1.67732578685171	-1.4850534229956	-1.24697712284854	1	1	1	1	1	1	1	1
4	8	41	9	12	0	2	0	0	2A	1.32876712328767	0	0	1.2868805	1510076.32	747671.69	762404.63	1542184.71	761241.28	780943.43	11.5397260273973	1279	0	stable	-0.0718716740401136	-1.78301124964623	-0.00470252957437989	1.03275288968343	-0.915926387916925	-0.0131570870713887	1	1	0	1	0	0	1	1
5	9	45	22	25	1	2	1	1	2A	2.88767123287671	0	0	-0.3380842	1683389.74	847761.49	835628.25	1656298.28	836916.52	819381.76	5.98356164383562	908	0	stable	1.10809837665995	3.37089499378293	1.06744439007708	0.634226268331894	2.23937568442403	1.44328173595206	1	1	1	1	1	1	0	0
6	10	52	19	17	3	3	0	0	2A	16.7123287671233	3.5	3	-0.108695228571429	1494419.31	760395.25	734024.06	1473743.39	741548.4	732194.99	7.13424657534247	1544	0.5	stable	-2.34335443396488	-2.65195934359372	1.93123068642127	-1.95281569577183	-2.32562293926708	-2.24835201465075	0	0	0	0	1	1	1	1
7	11	24	2	2	0	0	0	0	2A	1.58082191780822	0	0	-0.04007775	1680314.06	811971.62	868342.44	1654483.48	806262.78	848220.7	8.21917808219178	1413	0	stable	-1.90333783755548	2.96119659491511	0.66646310743346	-1.69337606153984	0.544192990103222	0.15408194256923	0	0	0	0	1	1	0	0
8	12	56	79	75	1	1	0	0	2A	0.463013698630137	2	1	-0.833418	1600805.86	822197.68	778608.18	1552416.13	789733.44	762682.69	10.7178082191781	1530	1	worse	-2.33462358905153	-0.488013848306426	-0.840883940973645	-1.45646812524562	-1.30792819479879	-0.890504767928799	0	0	0	0	1	1	1	0
9	16	47	121	131	2	4	0	0	2A	31.8547945205479	NA	1.5	1.65615257142857	1550717.73	738288.16	812429.57	1530157.65	716746.12	813411.53	7.2	1480	1.5	worse	-7.44600543952658	-1.8295097032102	-1.95066884252515	-4.37060876960876	-4.60493573148301	-3.24845364349692	1	1	1	1	1	0	1	0
10	17	55	40	43	0	0	0	0	2A	0.852054794520548	2	2	0.458331	1475890.26	716407.9	759482.36	1435821.68	684234.08	751587.6	6.14794520547945	1413	0	stable	-4.80716289830837	-2.63428005290391	1.9993165796971	-2.71644058228555	-3.43461396318905	-2.26852997888868	1	1	1	1	1	0	1	1
11	18	41	43	39	4	5	0	0	2A	1.98630136986301	0	0	-0.71828845	1571096.93	745398.08	825698.85	1513707.85	710022.67	803685.18	12.3945205479452	746	0	stable	1.19940723090226	0.812888990383373	3.35836162488298	3.18082389234046	1.133510595703	2.27144570296159	0	0	0	0	1	1	0	0
12	20	50	66	71	5	7	4	1	2A	0.328767123287671	2	3	-0.297957333333333	1639580.58	798694.3	840886.28	1600856.12	789540.57	811315.55	8.97534246575342	1518	-1	stable	-0.377877719040517	0.00830101478077818	2.86558465881257	0.143980923456337	-0.0967268202698807	-0.0612485593255296	1	1	1	1	1	1	1	0
13	24	41	39	39	0	0	0	0	2A	3.37260273972603	0	0	-0.2655366	1567600.65	737276.38	830324.27	1565721.89	713771.67	851950.22	6.9041095890411	1455	0	stable	-3.90812247646756	-2.47964576895553	1.28162839692706	-2.94607336073868	-3.08451016254915	-2.66775807380204	0	0	0	0	1	1	1	0
14	25	43	39	33	0	0	1	0	2A	0.389041095890411	2	0	-0.144529714285714	1505245.94	758392.61	746853.33	1507771.89	755224.72	752547.17	7.5945205479452	971	2	worse	-1.1787546280947	1.32202372294351	-0.0228028657891803	-0.232548140735815	0.0752610261092346	0.521352564717657	0	0	0	0	0	1	0	1
15	27	50	65	70	2	2	0	1	2A	8.6958904109589	NA	2.5	0.101	1395247.48	661875.16	733372.32	1391347.73	652810.62	738537.11	6.11506849315069	1397	-0.5	stable	2.05879580431807	1.79448880110657	0.923474422562747	1.23022419579574	1.89457176226807	1.39015011631402	1	1	1	1	1	0	0	1
16	28	46	75	80	26	23	0	0	2A	6.12876712328767	2	1.5	-0.0667774285714286	1373735.7	683133.61	690602.09	1398756.43	675381.92	723374.51	7.2986301369863	1010	-0.5	stable	0.807660384059775	-0.968243215868117	-0.3938734179139	0.875293243420864	-0.170929244042291	0.0323971967955223	1	1	1	1	0	1	0	1
17	31	60	78	80	6	6	0	0	2A	3.53972602739726	1.5	1.5	-0.68759625	1515573.61	707968.21	807605.4	1508184.54	712271.49	795913.05	8.35068493150685	1370	-0.5	stable	1.23659441179323	-4.25943794794834	-0.343069207809958	0.836296662038536	-1.36026519177857	-1.35208446278644	1	1	0	1	1	1	1	1
18	34	37	26	29	2	2	0	0	2A	3.42465753424658	0	1	-0.66055	1499831.05	714398.2	785432.85	1488907.19	708769.11	780138.08	6.21369863013699	1338	1.5	worse	-0.43847446434754	0.332619443177525	2.28946809156729	0.674503539341661	0.0316838518194621	0.445287546952935	1	1	1	1	1	1	0	1
19	35	42	33	37	1	2	0	0	2A	1.82191780821918	1	0	0.231458057142857	1570483.74	752473.75	818009.99	1523882.7	726744.81	797137.89	7.2	1372	2	worse	-4.10056698688638	-0.665027641594232	0.419395823310973	-2.87378490193228	-2.31585996685711	-1.92526110603608	1	1	1	1	1	0	1	0
20	36	49	181	149	39	17	0	0	2A	0.605479452054794	5	5	0.0280213	1335323.27	648359.93	686963.34	1328920.26	654345.78	674574.48	6.44383561643836	1279	-0.5	stable	-1.14681267380997	1.57830562521226	-2.73064173604556	-1.50371902225261	-0.131433668777976	-0.34351013348945	0	0	0	0	1	0	1	1
21	37	47	10	10	0	0	0	0	2A	0.682191780821918	0	0	-0.36839745	1518830.12	732002.25	786827.87	1520936.86	741601.03	779335.83	12.3616438356164	1055	0	stable	1.99519620965935	0.420605825762688	0.470944604517383	1.27161905741283	1.15187163821159	0.821396759627262	0	0	0	0	0	1	0	1
22	38	24	12	16	0	0	0	0	2A	0.249315068493151	0	0	1.88559514285714	1635037.07	733196.79	901840.28	1630396.15	743542.52	886853.63	6.60821917808219	1268	1.5	worse	-0.162613638034243	-2.08119488335987	-0.237955848433183	-0.585119935319795	-1.12852767708815	-1.33418065710287	1	1	1	1	1	0	1	0
23	41	47	55	58	6	5	0	0	2A	23.6794520547945	2	3	2.112901	1588250.43	738682	849568.43	1564186.36	731643.28	832543.08	6.21369863013699	1236	0	stable	2.54740157332267	-0.278954196625165	0.1791764297193	1.79503276187784	1.20647492795292	0.987680399422713	1	1	1	1	1	0	0	0
24	42	47	26	28	1	2	0	0	2A	1.5041095890411	2.5	2.5	-0.0749425714285714	1540615.71	731823.08	808792.63	1533470.47	714070.27	819400.2	6.96986301369863	1409	-2.5	stable	-2.20006033890137	-3.09889418386797	-0.304346980175148	-2.20839228524791	-2.59243081799033	-2.43733520312552	1	1	0	1	1	1	1	0
25	43	40	123	126	20	12	1	1	2A	12.786301369863	1.5	1.5	-0.869377636363636	1522602.11	770992.65	751609.46	1472824.21	729278.73	743545.48	11.3753424657534	1425	-0.5	stable	-0.340980125770606	-2.43618413742363	0.933150715940919	1.2071994319707	-1.26780347706629	-0.573067702937403	1	1	0	1	1	1	1	1
26	45	49	21	14	1	1	1	0	2A	1.67945205479452	0	0	1.74163371428571	1458866.65	682624.72	776241.93	1442375.43	651404.14	790971.29	7.0027397260274	1061	0	stable	-1.41287839351804	-2.53748776906561	0.381036388328635	0.0363456750541688	-1.85220804278922	-0.76129394785583	0	0	0	0	1	0	1	1
27	47	34	27	27	3	4	0	0	2A	1.10684931506849	0	1	0.456705	1615773.78	763762.51	852011.27	1638865.18	769455.57	869409.61	5.39178082191781	929	1	worse	-1.70966637124819	-6.87390456853843	-0.955944723513982	-1.43645444619463	-4.06853212038858	-3.43985076464189	0	0	0	0	0	0	1	0
28	50	28	15	15	3	2	2	0	2A	0.0383561643835616	2	2	-0.323091	1529158.47	732011.42	797147.05	1546231.91	740726.16	805505.75	10.1917808219178	713	-1	stable	-0.372234070133396	0.716780746039844	0.976333351165903	-0.432934389889701	0.14267051559603	0.0627993672052201	0	0	0	0	0	1	0	1
29	51	47	81	96	2	2	1	0	2A	18.0931506849315	1	2	0.92362	1517634.42	721781.27	795853.15	1511041.95	719364.07	791677.88	6.01643835616438	1407	1	worse	-0.895022211591119	0.322143965286522	-0.689175824802176	-1.0654007570022	-0.419300902605983	-0.447836975355419	1	1	1	1	1	0	1	1
30	53	55	132	106	15	16	2	2	2A	21.6191780821918	NA	1	-0.56119	1439453.01	717689.24	721763.77	1443397.82	656276.3	787121.52	6.44383561643836	1138	0	stable	-7.38955699092685	-11.2799566079273	7.30492677675258	-2.52509840170698	-8.47709289732972	-5.55854713105833	0	0	0	0	0	1	1	1
31	54	38	12	11	0	0	0	0	2A	1.06301369863014	2	2	0.0538659333333333	1662921.13	819660.38	843260.75	1660788.94	806957.48	853831.46	8.71232876712329	1430	0.5	stable	-0.99695971876994	2.02754828426424	-0.179869012145111	-2.16786699786484	0.511878845395818	-0.339343340987418	0	0	0	0	1	0	1	0
32	55	33	25	25	0	0	0	0	2A	5.15890410958904	0	0	0.740939333333333	1608435.89	760448.67	847987.22	1600354.48	756727.92	843626.56	8.97534246575342	1251	2	worse	-2.48262108489047	0.2239334521501	0.863359537316689	-0.894727330137526	-0.988783442222832	-0.513975568998304	0	0	0	0	1	0	1	0
33	56	36	70	72	3	4	0	1	2A	13.2328767123288	2	2.5	-0.81582036	1701265.58	797184.78	904080.8	1637249.67	786558.88	850690.79	5.29315068493151	576	0	stable	6.46494435691528	-1.10669651645812	0.764176420663984	3.1444793470403	2.67453498158643	1.0822778549315	1	1	1	1	1	1	0	0
34	57	30	59	57	2	1	4	0	2A	1.03287671232877	0	2.5	0.922491	1530525.01	730303.48	800221.53	1529398.1	708074.91	821323.19	5.98356164383562	1145	1.5	worse	-11.8161493324894	4.14422953715986	3.11543380263758	-7.90090817586794	-4.20695279069372	-3.42326561472773	0	0	0	0	1	0	1	1
35	58	47	71	69	0	0	0	0	2A	5.68219178082192	0	1	1.77364	1410891.49	717260.46	693631.03	1442945.67	701616.44	741329.23	12.2301369863014	1006	1	worse	-3.78973089891032	1.24057277009125	-1.9174155459411	-3.63005108297134	-1.25404481950963	-1.29330070832711	0	0	0	0	0	0	1	1
36	60	45	24	27	4	3	0	0	2A	1.18356164383562	1.5	1	0.1483296	1398487.45	667041.24	731446.21	1425303.42	672067.95	753235.47	10.5534246575342	834	1	worse	-0.924837795506699	0.649443632235293	-1.07432069328135	-0.797857997613375	-0.216962389545474	-0.143697516945547	1	1	0	1	0	0	1	1
37	61	38	54	54	4	3	0	0	2B	4	2	2.5	1.86687	1872644.92	785329.44	1087315.48	1895832.21	793481	1102351.21	5.06301369863014	950	1.5	worse	-0.684683255320295	3.49132622212803	-1.63124486990322	-0.761870067473649	1.04857157095786	0.757757859345203	0	0	0	0	0	0	0	1
38	62	55	62	61	3	4	0	0	2B	9	2	1	-0.79908	1769383.07	675502.68	1093880.39	1787796.34	674707.39	1113088.95	6.14794520547945	650	0.5	stable	4.91135103585078	0.821778864470481	1.50617597903477	4.19213814325863	2.88735785483512	2.46864541438845	0	0	0	0	0	1	0	1
39	64	46	56	49	1	2	0	0	2B	11	1	1.5	-1.615792	1812368.64	670457.84	1141910.8	1813385.55	682817.81	1130567.74	6.21369863013699	1059	0	stable	5.04602848414	2.18765103175824	1.53879207254535	6.07084509433393	3.51997934586402	4.40901087363281	0	0	0	0	0	1	0	1
40	66	31	63	62	5	5	0	0	2B	11	3	3	2.074852	1930698.81	838435.15	1092263.66	1931996.79	785053.03	1146943.76	5.78630136986301	953	0.5	stable	-1.12300650481187	3.20540406631899	-4.34541534903436	-1.3005116288741	0.712160264872671	1.15858621925196	0	0	0	0	0	0	0	0
41	67	28	234	234	25	28	0	0	2B	10	3	3	1.17037714285714	1919623.28	993072.29	926550.99	1951629.3	995454.91	956174.39	7.2	1378	0	stable	1.66911120783406	3.48696063760622	1.53948994267423	1.28498625824712	2.48669548911455	1.87450516505973	0	0	0	0	0	0	0	0
42	70	49	53	55	6	7	0	1	2B	9	3	3	-1.754355	1869118.71	692341.86	1176776.85	1901734.83	709233.16	1192501.67	6.21369863013699	1051	0	stable	4.96516486362128	3.98060313722165	-1.09402530587903	3.11181408252528	4.2682443390873	3.17945480731385	1	1	0	1	0	1	0	1
43	71	44	121	105	15	15	0	0	2B	13	3	3.5	0.2863734	1794830.43	752167.4	1042663.03	1818114.53	771554.21	1046560.32	10.0602739726027	1027	0	stable	-0.794673792683968	-0.404635831910346	-0.662486593515374	-0.622466268891795	-0.639849275413843	-0.403016294761621	0	0	0	0	0	0	1	1
44	72	37	69	70	2	3	0	0	2B	15	4	4	0.536738	1916602.41	787059.83	1129542.58	1935288.97	802865.42	1132423.55	6.44383561643836	1319	-1.5	stable	3.05942966838921	1.34815164378403	-1.19080921801364	2.41635972816717	2.07678355520281	2.18923338193646	1	0	0	1	0	0	0	0
45	80	41	134	142	12	13	0	0	2B	19	6	6	0.535484066666667	1262147.76	609018.04	653129.72	1261694.84	596291.84	665403	8.77808219178082	1149	0.5	worse	-2.36648897048946	-4.11085478101562	-1.7323057373362	-1.3616958127597	-3.09015046121876	-2.38918232169301	1	1	1	1	1	0	1	1
46	82	37	38	34	5	4	0	0	2B	12	2.5	NA	-0.1868538	1762900.32	673476	1089424.32	1844367.8	693865.81	1150501.99	5.81917808219178	846	-0.5	stable	-1.97727644836554	4.24894173775986	2.16075724728463	-1.7892946108447	1.05492103349284	0.553717123829044	0	0	0	0	0	1	0	1
47	83	43	170	173	32	28	0	0	2B	14	2	2	0.566723	1281866.74	602153.37	679713.37	1297854.13	602311.54	695542.59	5.55616438356164	1119	0	stable	-1.31003118504242	-0.779446477564125	-2.37894622458743	-1.20389593243556	-1.13088438692794	-0.890068093425489	1	1	1	1	0	0	1	1
48	86	56	101	107	17	14	0	0	2B	23	NA	3.5	3.42399333333333	1779304.63	921023.28	858281.35	1787271.16	1013905.78	773365.38	8.51506849315068	1329	-2	stable	-1.12771420871922	1.27748583748697	1.18464703092458	-0.190516865694395	0.0232418809333117	0.277892555374477	1	1	1	1	0	0	0	1
49	89	31	34	33	1	1	0	0	2B	2	3.5	3.5	0.380024727272727	1994740.67	817926.38	1176814.29	2034913.67	840093.13	1194820.54	11.1780821917808	1045	0.5	stable	-6.27821692039186	1.08128091147712	0.590645630727384	-4.14215400382423	-2.52060996221226	-1.98950018032622	0	0	0	0	0	0	1	0
50	90	38	57	49	8	7	0	0	2B	2	0	0	0.1704857	1888801.79	753366.2	1135435.59	1890945.09	731049.41	1159895.68	6.21369863013699	1069	2	worse	-6.91228974349482	0.0439462989319015	-4.49986097777216	-7.65057893958702	-3.40026392686564	-4.42979426877433	0	0	0	0	0	0	1	0
51	91	50	36	38	7	5	0	0	2B	12	4	2	-0.462553714285714	1800912.71	661152.5	1139760.21	1814993.2	717192.03	1097801.17	6.80547945205479	1140	2.5	worse	0.799689665332968	-1.27093268068648	1.60770597700483	0.703035070790478	-0.192845401310638	0.257380792182068	1	1	0	1	0	1	0	1
52	95	42	27	27	4	4	1	0	2A	11.0383561643836	1	2	-0.96176	1538395.27	713716.49	824678.78	1527310.73	714684.61	812626.12	6.21369863013699	893	1	worse	0.741847659753444	-0.0168916836145443	-0.380815156637753	0.684918158537693	0.338326656656362	0.583415403707291	0	0	0	0	1	1	0	1
53	98	56	78	70	0	0	0	0	2A	2.11780821917808	2	2	-1.669142	1502212.78	678449.66	823763.12	1481445.06	678955.81	802489.25	5.98356164383562	973	0.5	stable	2.57056444011406	4.49460785771085	-0.703076121762748	2.19035100656279	3.23726693284049	2.32951261655051	0	0	0	0	1	1	0	1
54	99	30	61	59	0	0	2	2	2A	4.13972602739726	1	2	-0.620581	1558414.69	719684.02	838730.67	1567418.49	734323.73	833094.76	5.52328767123288	690	0.5	stable	3.81435131764785	1.0441446981031	1.27096708226457	2.66238875633972	2.43721166643137	1.81964684494196	0	0	0	0	0	1	0	0
55	101	41	31	31	0	0	0	0	2A	1.17808219178082	0	0	0.2019255	1592429.12	749674.44	842754.68	1596063.84	746071.57	849992.27	12.1972602739726	1153	1	worse	-1.64285600180114	0.0445513147148983	-0.0681260493194161	-1.20261567046124	-0.818845994108927	-0.659438782805221	0	0	0	0	0	0	1	0
56	102	52	69	71	1	5	0	0	2A	29.0246575342466	2	2	-0.693429	1497891.03	672360.42	825530.61	1491947.89	681057.86	810890.03	6.01643835616438	1040	0.5	stable	-0.971442831186647	5.82665063195317	-1.66335054461712	-2.57135740843223	1.9036404076012	0.547861837841118	1	1	0	1	1	1	0	1
57	104	31	51	46	1	3	0	0	2A	3.04109589041096	0	0	-0.295919142857143	1568080.3	741187.67	826892.63	1582087.47	740145.92	841941.55	7.36438356164384	937	0	stable	6.86002804325258	1.32497262898925	2.87510762001578	4.61357799526049	4.1397484522516	3.15968340216798	0	0	0	0	0	1	0	0
58	105	43	14	14	0	0	1	1	2B	9	2.5	2.5	0.584891	1932930.36	750889.71	1182040.65	1905185.91	742765.78	1162420.13	6.44383561643836	930	-0.5	stable	4.94488848343538	2.04243399991007	1.7821505458415	3.91164440427876	3.5531765464556	3.0764262423935	0	0	0	0	1	0	0	0
59	106	29	102	96	7	11	0	0	2B	2	2.5	2.5	-1.001295	1932649.63	778489.22	1154160.41	1992971.8	810581.11	1182390.69	7.56164383561644	1086	-0.5	stable	3.40418744233624	-0.826935907326882	2.57427967113618	2.37793433723521	1.48150289393245	0.973654819580849	0	0	0	0	0	1	0	0
60	108	40	198	177	31	26	0	0	2B	16	3.5	3	3.06517714285714	1327008.85	616602.3	710406.55	1339776.64	652153.42	687623.22	6.9041095890411	692	0	stable	5.9299470351863	3.64296083515361	2.58999707649642	5.14252093383132	4.83210184596079	4.00200527583488	0	0	0	0	0	0	0	1
61	109	30	122	115	21	22	0	0	2B	10	2	2.5	-0.585373333333333	1838828.23	820143.93	1018684.3	1855101.08	797676.69	1057424.39	9.43561643835616	1001	0.5	stable	5.44913470308467	4.86764492902886	0.572823140658198	2.25965084204838	4.99955880765012	3.03182198576874	0	0	0	0	0	1	0	1
62	110	45	14	12	1	1	0	0	2B	10	3	3	0.155833114285714	1783415.25	687483.13	1095932.12	1770952.79	667444.19	1103508.6	7.43013698630137	1090	-0.5	stable	1.08046228949594	-0.684418264839328	0.156828096095186	1.17696197454741	0.243543459739935	0.838440689408064	0	0	0	0	1	0	0	1
63	111	59	84	78	32	33	0	0	2B	6	2	3	1.955757	1897734.34	799127.32	1098607.02	1961335.91	839899.72	1121436.19	6.44383561643836	1022	0.5	stable	0.882972164957072	-5.26912138306236	-2.13992969368344	1.37571602112803	-2.17558413987495	-1.30142025890385	0	0	0	0	0	0	1	0
64	112	27	22	23	3	1	0	0	2B	5	2	NA	2.037051	1875954.24	718929.13	1157025.11	1879977.83	717059.66	1162918.17	5.81917808219178	819	0	stable	7.59736183654641	4.20608326058723	4.23872254004801	6.37317326626167	5.88882187833638	4.7979475261607	1	1	0	1	0	0	0	0
65	113	44	175	173	22	23	0	0	2B	NA	4	4	-0.099377475	1297187.07	599803.75	697383.32	1304158.38	620111.28	684047.1	8.18630136986301	872	-0.5	stable	-0.590887977374968	1.00123167750007	-1.75602383491683	-0.0297455082914008	0.0323653319408877	0.35854344089388	0	0	0	0	0	1	0	1
66	114	39	23	21	1	1	0	0	2B	5	2	2	-1.611334	1900633.54	718343.22	1182290.32	1882362.34	710473.63	1171888.71	6.24657534246575	1137	0	stable	2.83229641806163	2.82821546468388	2.10201271382934	2.31546816924153	2.74042717567773	2.10037789563921	0	0	0	0	1	1	0	0
67	115	29	99	99	21	22	0	0	2B	12	3	3	-0.5371965	1835109.5	719505.56	1115603.94	1831531.29	717740.05	1113791.24	8.05479452054795	842	2	worse	-0.850015118959439	0.816937106600205	-2.01150700482469	-0.530465092752639	-0.114515569505647	0.189284506736634	0	0	0	0	1	1	0	1
68	117	35	111	102	7	6	0	0	2B	13	3.5	3.5	0.0218902	1874789.83	771058.48	1103731.35	1878637.34	756880.75	1121756.59	5.95068493150685	1291	-1	stable	0.522323741011042	-1.70120287197834	-1.25915281086568	1.04823252539904	-0.599755163482768	0.118686898795165	0	0	0	0	0	0	0	1
69	118	22	71	85	6	6	0	0	2B	6	0	NA	1.25643	1951643.45	763380.36	1188263.09	1892526.35	696125.1	1196401.25	5.75342465753425	919	2	worse	-9.90161546274698	-8.73665129586556	-3.27486891011903	-5.07969758962104	-9.07875830195851	-6.06758406791664	1	1	1	1	1	0	1	0
70	120	49	40	37	11	13	5	1	2B	5	0	0	-1.527408	1904239.12	755733.57	1148505.55	1906303.27	768160.89	1138142.38	6.41095890410959	885	2.5	worse	4.3113167826635	4.42822730919003	0.516934406992285	2.00538763040003	4.25389464589494	2.95574061533098	0	0	0	0	0	1	0	0
71	121	30	40	41	15	15	0	0	2B	NA	2	2	0.275898	1890507.77	707720.75	1182787.02	1901483.97	737674.48	1163809.49	6.14794520547945	767	-1	stable	3.76085884122002	4.72390992587148	2.76571514959483	1.71556745929635	4.05306470527797	2.5011549638796	1	0	0	1	0	0	0	0
72	123	38	36	32	6	6	0	0	2B	6	2	2	-1.178979	1924414.61	770317.13	1154097.48	1924109.55	785057.48	1139052.07	8.28493150684931	1078	0	stable	3.42642602017375	4.13744766924599	1.43867473000215	1.74080992737157	3.62339631594882	2.48205819777322	0	0	0	0	1	1	0	0
73	124	28	7	7	2	3	0	0	2B	3	1	1	-0.165177818181818	1946005.88	740833.18	1205172.7	1946549.75	784981.62	1161568.13	11.0465753424658	925	0.5	stable	1.75812600071617	0.71843797664229	-0.487408565514363	0.262840013401542	1.19029379729874	0.263119904436689	0	0	0	0	0	1	0	0
74	125	37	99	95	6	6	0	0	2B	10	2	2	1.97794285714286	1878734.08	719463.56	1159270.52	1916089.72	698259.63	1217830.09	7.13424657534247	867	0.5	stable	6.67987320088404	4.36549489059923	8.70773335577188	3.1714950619656	5.81176851429791	3.03899682334757	0	0	0	0	0	0	0	0
75	130	34	46	44	2	2	0	0	2B	1	2	1.5	0.3015572	1875913.07	732099.97	1143813.1	1916675.97	756935.49	1159740.48	5.81917808219178	1008	-0.5	stable	-2.47058449510256	2.90038375954251	-0.201404867928045	-2.25243409283699	0.0576359933926169	-0.106856088736587	0	0	0	0	0	0	1	1
76	131	25	73	67	0	0	0	0	2B	3	0	0	-0.786485142857143	1939183.64	736714.63	1202469.01	1939653.85	740019.99	1199633.86	6.57534246575342	1029	0	stable	0.335117106037588	0.488718772232503	2.37272214087885	0.853248688278156	0.528563606418108	0.39685406022179	0	0	0	0	0	1	0	0
77	132	28	21	19	0	0	0	0	2B	0	1	0	-1.599573	1855961.8	684585.44	1171376.36	1859731.02	719434.58	1140296.44	5.52328767123288	774	0	stable	8.88313025137076	4.91068384906842	3.3443673200822	5.89191341887734	6.84013359452574	4.99101310467268	0	0	0	0	0	1	0	1
78	133	50	173	170	24	23	0	0	2B	2	4	4	2.478492	1757928.55	1046715.2	711213.35	1775659.36	1029184.23	746475.13	5.81917808219178	770	0.5	worse	2.41463729506972	5.77443350498314	0.319098278744695	0.652614597517284	3.82719548995454	1.12561879246039	0	0	0	0	0	0	0	1
79	136	27	56	62	5	4	0	0	2B	0	2	1.5	-0.288934	1910395.42	757802.14	1152593.28	1902701.6	759075.06	1143626.54	5.52328767123288	1010	-0.5	stable	2.7709703175155	0.48186811173617	-0.0357381408120178	2.59348121334187	1.57208259128472	1.66584166662164	1	1	1	1	1	1	0	0
80	138	43	25	25	0	0	1	0	2B	10	0	NA	-1.7425104	1871455.84	721669.01	1149786.83	1849543.34	711539.42	1138003.92	5.49041095890411	987	1.5	worse	2.20879213493606	1.00583129041167	2.42303791668944	2.82153305797859	1.70261640616034	2.03146034285458	0	0	0	0	1	1	0	1
81	140	50	51	51	8	8	0	0	2B	7	3	3	0.056166	1841247.45	668105.93	1173141.52	1856824.36	692770.21	1164054.15	5.16164383561644	547	-0.5	stable	-0.181275889439172	-1.35358624476548	-0.132046333792287	-1.26671026761287	-0.67623208204634	-1.37428077370052	0	0	0	0	0	0	1	1
82	141	25	10	10	0	0	0	0	2B	1	1	0	0.760116857142857	1899682.67	746609.58	1153073.09	1908714.76	759398.78	1149315.98	13.8082191780822	955	1.5	worse	-1.53271654365962	-0.198738531262383	-0.934476304823781	-0.466868440595806	-0.88821924738494	-0.248955682408447	0	0	0	0	0	0	1	0
